# Supplementary material for: From Wolves to Dogs, and Back: Genetic Composition of the Czechoslovakian Wolfdog
Source: PLoS One. 2015 Dec 4;10(12):e0143807. doi: 10.1371/journal.pone.0143807 (PMC4670199; doi:10.1371/journal.pone.0143807)
Supplement: S1 Table — (XLSX) [file pone.0143807.s001.xlsx]

## Sheet: List1
	S1 Table: Parameters of analysis in STRUCTURE for K1-K5
		Mean LnP(D)	DK	Q
	K1	-12903.500000		1.000000
	K2	-11000.480000	2953.848686	0.993050
	K3	-10441.380000	926.210010	0.981481
	K4	-10847.940000	15.772914	0.971835
	K5	-10052.540000		0.975886
	Characteristics for K1 – K5. Ln P(D) – estimated Ln probability of data in STRUCTURE, DK – delta K according to Evanno et al. (2005) and Q – mean estimated membership of population to the assigned cluster.
	Evanno G., Regnaut S., Goudet J. (2005). Detecting the number of clusters of individuals using the software STRUCTURE: a simulation study. Mol. Ecol., 14, 2611-2620.
