# Supplementary material for: From Wolves to Dogs, and Back: Genetic Composition of the Czechoslovakian Wolfdog
Source: PLoS One. 2015 Dec 4;10(12):e0143807. doi: 10.1371/journal.pone.0143807 (PMC4670199; doi:10.1371/journal.pone.0143807)
Supplement: S2 Table — (XLS) [file pone.0143807.s002.xls]

## Sheet: Foglio1
	S2 Table Genotypes and population size (N) after 25 generations of mating simulated using program BOTTLESIM and real population data
Simulated data:
Year	N	NA	SD		NE	SD		HO	SD		HE	SD		F	SD
0	4	3.625	0.7619		2.901	0.6673		0.6944	0.1217		0.6095	0.1033		-0.1302	0.0494
1	17.4	3.6237	0.7609		2.8145	0.611		0.6992	0.1191		0.5986	0.1005		-0.1567	0.0358
2	30.8	3.6229	0.761		2.7804	0.5952		0.6613	0.1135		0.5941	0.1004		-0.1021	0.0329
3	44.2	3.6229	0.761		2.7656	0.5871		0.6442	0.1095		0.5919	0.1001		-0.0783	0.0296
4	57.6	3.6226	0.7614		2.7571	0.5822		0.6323	0.1073		0.5907	0.0999		-0.0605	0.0283
5	71	3.6224	0.761		2.7469	0.5774		0.6232	0.1061		0.5892	0.0996		-0.0484	0.0287
6	84.4	3.6224	0.761		2.7425	0.5731		0.6189	0.1037		0.5888	0.0989		-0.0422	0.0271
7	97.8	3.6221	0.7609		2.7409	0.5718		0.6146	0.1026		0.5885	0.0988		-0.0356	0.0267
8	111.2	3.6221	0.7609		2.7367	0.5703		0.6112	0.1026		0.5878	0.0988		-0.0311	0.027
9	124.6	3.6211	0.7603		2.7271	0.5663		0.6018	0.1013		0.5863	0.0986		-0.0179	0.0268
10	138	3.62	0.7602		2.7228	0.5645		0.5988	0.1004		0.5857	0.0985		-0.014	0.0272
11	151.4	3.6198	0.7601		2.7195	0.5626		0.5966	0.1002		0.5851	0.0984		-0.0113	0.0272
12	164.8	3.6188	0.7597		2.7164	0.5612		0.595	0.0999		0.5847	0.0983		-0.0095	0.0274
13	178.2	3.6182	0.7592		2.7112	0.5579		0.5934	0.0996		0.584	0.0981		-0.0079	0.0275
14	191.6	3.618	0.759		2.7092	0.5567		0.592	0.0997		0.5836	0.0983		-0.0063	0.0272
15	205	3.618	0.759		2.7063	0.5548		0.5914	0.0996		0.5833	0.0981		-0.0057	0.0267
16	218.4	3.618	0.759		2.7048	0.5536		0.5909	0.0997		0.583	0.098		-0.0055	0.0269
17	231.8	3.618	0.759		2.7023	0.5521		0.5901	0.0994		0.5827	0.098		-0.0045	0.0267
18	245.2	3.618	0.759		2.7018	0.5525		0.5895	0.0997		0.5826	0.0982		-0.0037	0.027
19	258.6	3.6175	0.7583		2.699	0.5506		0.5885	0.0994		0.5822	0.0981		-0.0025	0.027
20	272	3.6172	0.758		2.6975	0.5502		0.588	0.0994		0.582	0.0983		-0.0023	0.0264
21	285.4	3.6172	0.758		2.6959	0.5493		0.5877	0.0994		0.5818	0.0983		-0.0022	0.0266
22	298.8	3.6172	0.758		2.6946	0.5489		0.5876	0.0994		0.5816	0.0983		-0.0022	0.0264
23	312.2	3.6167	0.7579		2.6938	0.5481		0.5873	0.0993		0.5815	0.0983		-0.0019	0.0268
24	325.6	3.6162	0.758		2.6931	0.5483		0.5868	0.0992		0.5814	0.0983		-0.0009	0.0282
25	339	3.6154	0.7572		2.6914	0.5471		0.5865	0.0991		0.5812	0.0982		-0.0009	0.0274
Real data:
CSW	79	4.74359	0.222603		2.38962	0.119874		0.542867	0.0273505		0.539381	0.0234142		0.00013301	0.0188064
GS	20	3.82051	0.216934		2.26425	0.148684		0.500412	0.0375069		0.487166	0.0326451		-0.0284459	0.0328845
CW	28	5.41026	0.228585		3.13547	0.147113		0.608051	0.0306727		0.647911	0.020166		0.065541	0.0385947
Genotypes and population size (N) after 25 generations of mating were simulated starting from the genotypes of the 20 GS and the 28 CW using program BOTTLESIM. Simulated data (NA - number of alleles, Ne - effective population size, HO - observed heterozygosity, HE - expected heterozygosity, F - Fixation Index = (He - Ho) / He = 1 - (Ho / He)) were used to compare their genetic variability through…
